# Supplementary material for: Starvation Influences the Microbiota in the Stomach of the Corallivorous Crown-of-Thorns Starfish
Source: Biology (Basel). 2025 Aug 21;14(8):1102. doi: 10.3390/biology14081102 (PMC12383813; doi:10.3390/biology14081102)
Supplement: Supplementary file 1 [file biology-14-01102-s001.zip]

Archive with 3 entries (3 files):
- Supplement materials.pdf
- Supplement Table S1.csv
- Supplement Table S2.csv
