# Supplementary material for: Starvation Influences the Microbiota in the Stomach of the Corallivorous Crown-of-Thorns Starfish
Source: Biology (Basel). 2025 Aug 21;14(8):1102. doi: 10.3390/biology14081102 (PMC12383813; doi:10.3390/biology14081102)
Supplement: Supplementary file 1 [file biology-14-01102-s001.zip › Supplement Table S1.csv]

Id	Label	timeset	phylum	degree	weighted degree	Eccentricity	closnesscentrality	harmonicclosnesscentrality	betweenesscentrality	Authority	Hub	modularity_class	pageranks	componentnumber	clustering	triangles	eigencentrality
ASV000001	ASV000001		Unclassified	51	-20	1	1	1	0	0.141421	0.141421	0	0.019333	0	0.96	1176	1
ASV000002	ASV000002		Tenericutes	51	-20	1	1	1	0	0.141421	0.141421	0	0.019333	0	0.96	1176	1
ASV000003	ASV000003		Proteobacteria	51	-20	1	1	1	0	0.141421	0.141421	0	0.019333	0	0.96	1176	1
ASV000004	ASV000004		Proteobacteria	51	-20	1	1	1	0	0.141421	0.141421	0	0.019333	0	0.96	1176	1
ASV000005	ASV000005		Unclassified	51	20	1	1	1	0	0.141421	0.141421	0	0.019333	0	0.96	1176	1
ASV000006	ASV000006		Proteobacteria	51	20	1	1	1	0	0.141421	0.141421	0	0.019333	0	0.96	1176	1
ASV000007	ASV000007		Bacteroidetes	51	20	1	1	1	0	0.141421	0.141421	0	0.019333	0	0.96	1176	1
ASV000008	ASV000008		Proteobacteria	51	-20	1	1	1	0	0.141421	0.141421	0	0.019333	0	0.994286	1218	1
ASV000009	ASV000009		Cyanobacteria	51	20	1	1	1	0	0.141421	0.141421	0	0.019333	0	0.994286	1218	1
ASV000010	ASV000010		Verrucomicrobia	51	20	1	1	1	0	0.141421	0.141421	0	0.019333	0	0.994286	1218	1
ASV000011	ASV000011		Actinobacteria	51	20	1	1	1	0	0.141421	0.141421	0	0.019333	0	0.994286	1218	1
ASV000012	ASV000012		Bacteroidetes	51	20	1	1	1	0	0.141421	0.141421	0	0.019333	0	0.994286	1218	1
ASV000013	ASV000013		Actinobacteria	51	20	1	1	1	0	0.141421	0.141421	0	0.019333	0	0.994286	1218	1
ASV000014	ASV000014		Proteobacteria	51	20	1	1	1	0	0.141421	0.141421	0	0.019333	0	0.994286	1218	1
ASV000015	ASV000015		Firmicutes	51	20	1	1	1	0	0.141421	0.141421	0	0.019333	0	0.994286	1218	1
ASV000016	ASV000016		Bacteroidetes	51	20	1	1	1	0	0.141421	0.141421	0	0.019333	0	0.994286	1218	1
ASV000017	ASV000017		Bacteroidetes	51	20	1	1	1	0	0.141421	0.141421	0	0.019333	0	0.994286	1218	1
ASV000018	ASV000018		Unclassified	51	-20	1	1	1	0	0.141421	0.141421	0	0.019333	0	0.994286	1218	1
ASV000019	ASV000019		Proteobacteria	51	-20	1	1	1	0	0.141421	0.141421	0	0.019333	0	0.994286	1218	1
ASV000020	ASV000020		Bacteroidetes	51	20	1	1	1	0	0.141421	0.141421	0	0.019333	0	0.994286	1218	1
ASV000021	ASV000021		Actinobacteria	51	20	1	1	1	0	0.141421	0.141421	0	0.019333	0	0.994286	1218	1
ASV000022	ASV000022		Proteobacteria	51	20	1	1	1	0	0.141421	0.141421	0	0.019333	0	0.994286	1218	1
ASV000023	ASV000023		Proteobacteria	51	-20	1	1	1	0	0.141421	0.141421	0	0.019333	0	0.994286	1218	1
ASV000024	ASV000024		Proteobacteria	51	20	1	1	1	0	0.141421	0.141421	0	0.019333	0	0.994286	1218	1
ASV000025	ASV000025		Proteobacteria	51	-20	1	1	1	0	0.141421	0.141421	0	0.019333	0	0.994286	1218	1
ASV000027	ASV000027		Proteobacteria	51	-20	1	1	1	0	0.141421	0.141421	0	0.019333	0	0.994286	1218	1
ASV000030	ASV000030		Proteobacteria	51	20	1	1	1	0	0.141421	0.141421	0	0.019333	0	0.994286	1218	1
ASV000032	ASV000032		Proteobacteria	51	-20	1	1	1	0	0.141421	0.141421	0	0.019333	0	0.994286	1218	1
ASV000034	ASV000034		Firmicutes	51	20	1	1	1	0	0.141421	0.141421	0	0.019333	0	0.994286	1218	1
ASV000039	ASV000039		Firmicutes	51	-20	1	1	1	0	0.141421	0.141421	0	0.019333	0	0.994286	1218	1
ASV000044	ASV000044		Proteobacteria	51	-20	1	1	1	0	0.141421	0.141421	0	0.019333	0	0.994286	1218	1
ASV000046	ASV000046		Proteobacteria	51	20	1	1	1	0	0.141421	0.141421	0	0.019333	0	0.994286	1218	1
ASV000053	ASV000053		Bacteroidetes	51	20	1	1	1	0	0.141421	0.141421	0	0.019333	0	0.994286	1218	1
ASV000061	ASV000061		Proteobacteria	51	-20	1	1	1	0	0.141421	0.141421	0	0.019333	0	0.994286	1218	1
ASV000067	ASV000067		Bacteroidetes	51	20	1	1	1	0	0.141421	0.141421	0	0.019333	0	0.994286	1218	1
ASV000075	ASV000075		Proteobacteria	51	-20	1	1	1	0	0.141421	0.141421	0	0.019333	0	0.994286	1218	1
ASV000085	ASV000085		Bacteroidetes	51	20	1	1	1	0	0.141421	0.141421	0	0.019333	0	0.994286	1218	1
ASV000104	ASV000104		Proteobacteria	51	20	1	1	1	0	0.141421	0.141421	0	0.019333	0	0.994286	1218	1
ASV000107	ASV000107		Firmicutes	51	20	1	1	1	0	0.141421	0.141421	0	0.019333	0	0.994286	1218	1
ASV000114	ASV000114		Proteobacteria	51	20	1	1	1	0	0.141421	0.141421	0	0.019333	0	0.994286	1218	1
ASV000118	ASV000118		Proteobacteria	51	20	1	1	1	0	0.141421	0.141421	0	0.019333	0	0.994286	1218	1
ASV000154	ASV000154		Firmicutes	51	-20	1	1	1	0	0.141421	0.141421	0	0.019333	0	0.994286	1218	1
ASV000155	ASV000155		Proteobacteria	51	-20	1	1	1	0	0.141421	0.141421	0	0.019333	0	0.994286	1218	1
ASV000161	ASV000161		Proteobacteria	51	-20	1	1	1	0	0.141421	0.141421	0	0.019333	0	0.994286	1218	1
ASV000228	ASV000228		Firmicutes	51	20	1	1	1	0	0.141421	0.141421	0	0.019333	0	0.994286	1218	1
ASV000505	ASV000505		Proteobacteria	51	20	1	1	1	0	0.141421	0.141421	0	0.019333	0	0.994286	1218	1
ASV000520	ASV000520		Firmicutes	51	20	1	1	1	0	0.141421	0.141421	0	0.019333	0	0.994286	1218	1
ASV000655	ASV000655		Tenericutes	51	-20	1	1	1	0	0.141421	0.141421	0	0.019333	0	0.994286	1218	1
ASV000704	ASV000704		Firmicutes	51	20	1	1	1	0	0.141421	0.141421	0	0.019333	0	0.994286	1218	1
ASV000904	ASV000904		Tenericutes	51	-20	1	1	1	0	0.141421	0.141421	0	0.019333	0	0.994286	1218	1
