# Supplementary material for: Starvation Influences the Microbiota in the Stomach of the Corallivorous Crown-of-Thorns Starfish
Source: Biology (Basel). 2025 Aug 21;14(8):1102. doi: 10.3390/biology14081102 (PMC12383813; doi:10.3390/biology14081102)
Supplement: Supplementary file 1 [file biology-14-01102-s001.zip › Supplement Table S2.csv]

Id	Label	timeset	phylum	weighted degree	degree	Eccentricity	closnesscentrality	harmonicclosnesscentrality	betweenesscentrality	Authority	Hub	modularity_class	pageranks	componentnumber	clustering	triangles	eigencentrality
ASV000001	ASV000001		Unclassified	2	2	0	0	0	0	0	0	0	0.002344	0	0	0	0.000996
ASV000002	ASV000002		Tenericutes	19.239895	20	5	0.456	0.588304	76.737473	0.284847	0.284847	1	0.01755	1	0.473684	81	0.998231
ASV000037	ASV000037		Proteobacteria	19.239895	20	5	0.456	0.588304	76.737473	0.284847	0.284847	1	0.01755	1	0.473684	81	0.998231
ASV000040	ASV000040		Proteobacteria	19.239895	20	5	0.456	0.588304	76.737473	0.284847	0.284847	1	0.01755	1	0.473684	81	0.998231
ASV000062	ASV000062		Actinobacteria	18.767087	20	5	0.471074	0.594152	109.967557	0.285585	0.285585	1	0.017456	1	0.479532	82	1
ASV000003	ASV000003		Proteobacteria	3.285715	6	6	0.304813	0.357602	26.762668	0.004224	0.004224	2	0.008036	1	0.8	8	0.033081
ASV000005	ASV000005		Unclassified	3.285715	6	6	0.304813	0.357602	26.762668	0.004224	0.004224	2	0.008036	1	0.8	8	0.033081
ASV000004	ASV000004		Proteobacteria	4.714285	5	7	0.255605	0.303091	21.097605	0.000909	0.000909	2	0.00717	1	0.666667	4	0.015178
ASV000006	ASV000006		Proteobacteria	15.754182	18	5	0.459677	0.573684	68.965762	0.253054	0.253054	1	0.015967	1	0.507353	69	0.887801
ASV000007	ASV000007		Bacteroidetes	10.996309	14	5	0.413043	0.513743	28.448813	0.210781	0.210781	1	0.012369	1	0.666667	52	0.728685
ASV000008	ASV000008		Proteobacteria	-4.861807	10	5	0.38255	0.465205	26.873592	0.099947	0.099947	1	0.009459	1	0.555556	20	0.356257
ASV000009	ASV000009		Cyanobacteria	12.53931	18	5	0.471074	0.582456	239.210742	0.156161	0.15616	3	0.017882	1	0.330882	45	0.612156
ASV000010	ASV000010		Verrucomicrobia	13.299061	11	5	0.395833	0.485673	12.307134	0.064564	0.064563	3	0.011157	1	0.755556	34	0.291328
ASV000016	ASV000016		Bacteroidetes	13.299061	11	5	0.395833	0.485673	12.307134	0.064564	0.064563	3	0.011157	1	0.755556	34	0.291328
ASV000020	ASV000020		Bacteroidetes	13.299061	11	5	0.395833	0.485673	12.307134	0.064564	0.064563	3	0.011157	1	0.755556	34	0.291328
ASV000043	ASV000043		Bacteroidetes	13.299061	11	5	0.395833	0.485673	12.307134	0.064564	0.064563	3	0.011157	1	0.755556	34	0.291328
ASV000011	ASV000011		Actinobacteria	11.903727	15	5	0.422222	0.533333	33.820819	0.205946	0.205947	1	0.013507	1	0.615385	56	0.725049
ASV000012	ASV000012		Bacteroidetes	6.371427	7	7	0.316667	0.390518	0	0.041704	0.041704	7	0.007308	1	1	15	0.1687
ASV000013	ASV000013		Actinobacteria	10.053452	13	6	0.401408	0.502047	57.27476	0.178086	0.178086	1	0.011827	1	0.621212	41	0.61343
ASV000014	ASV000014		Proteobacteria	1	7	7	0.3	0.37005	105.724664	0.035396	0.035396	1	0.008174	1	0.6	9	0.12676
ASV000015	ASV000015		Firmicutes	13.392502	15	5	0.422222	0.525439	116.985866	0.10615	0.106149	3	0.014925	1	0.494505	45	0.439681
ASV000017	ASV000017		Bacteroidetes	12.914283	14	6	0.407143	0.517251	50.2487	0.141302	0.141302	7	0.013422	1	0.576923	45	0.522313
ASV000049	ASV000049		Bacteroidetes	12.914283	14	6	0.407143	0.517251	50.2487	0.141302	0.141302	7	0.013422	1	0.576923	45	0.522313
ASV000070	ASV000070		Firmicutes	12.914283	14	6	0.407143	0.517251	50.2487	0.141302	0.141302	7	0.013422	1	0.576923	45	0.522313
ASV000018	ASV000018		Unclassified	2	2	0	0	0	0	0	0	4	0.002344	2	0	0	0.000996
ASV000019	ASV000019		Proteobacteria	2	4	8	0.2375	0.280723	0	0.00303	0.00303	2	0.005519	1	1	3	0.016438
ASV000021	ASV000021		Actinobacteria	3.714285	6	7	0.335294	0.398997	12.945484	0.020253	0.020253	7	0.007202	1	0.7	7	0.08396
ASV000022	ASV000022		Proteobacteria	7.314284	10	5	0.390411	0.472515	100.969702	0.101251	0.101251	12	0.010093	1	0.583333	21	0.369694
ASV000023	ASV000023		Proteobacteria	2.885714	5	8	0.246753	0.301483	22.991373	0.003096	0.003096	2	0.00685	1	0.666667	4	0.019403
ASV000024	ASV000024		Proteobacteria	1.885714	4	7	0.228	0.267293	56	0.000482	0.000482	12	0.005833	1	0.666667	2	0.007787
ASV000025	ASV000025		Proteobacteria	15.425024	17	4	0.471074	0.573099	83.183674	0.224753	0.224752	12	0.015487	1	0.475	57	0.807508
ASV000053	ASV000053		Bacteroidetes	15.425024	17	4	0.471074	0.573099	83.183674	0.224753	0.224752	12	0.015487	1	0.475	57	0.807508
ASV000073	ASV000073		Firmicutes	15.425024	17	4	0.471074	0.573099	83.183674	0.224753	0.224752	12	0.015487	1	0.533333	64	0.807508
ASV000026	ASV000026		Bacteroidetes	10.85714	12	6	0.363057	0.466374	80.52851	0.061178	0.061178	7	0.01224	1	0.472727	26	0.269468
ASV000029	ASV000029		Proteobacteria	4.468821	5	6	0.318436	0.369298	2.848413	0.016704	0.016703	3	0.005605	1	0.833333	5	0.076929
ASV000030	ASV000030		Proteobacteria	-6.795057	12	6	0.385135	0.481579	64.35252	0.161907	0.161908	5	0.011194	1	0.727273	40	0.554733
ASV000031	ASV000031		Proteobacteria	1.057143	3	8	0.186275	0.210568	0	0.000038	0.000038	6	0.004253	1	1	1	0.003517
ASV000032	ASV000032		Proteobacteria	3.42857	7	6	0.365385	0.432164	48.237778	0.018878	0.018877	7	0.00863	1	0.6	9	0.090074
ASV000078	ASV000078		Cyanobacteria	-3.42857	7	6	0.365385	0.432164	48.237778	0.018878	0.018877	3	0.00863	1	0.6	9	0.090074
ASV000036	ASV000036		Proteobacteria	2.885714	5	7	0.279412	0.329407	24.399901	0.003077	0.003077	7	0.006885	1	0.666667	4	0.023768
ASV000039	ASV000039		Firmicutes	-5.954534	11	5	0.428571	0.507895	52.390849	0.130477	0.130477	1	0.010496	1	0.666667	30	0.472402
ASV000042	ASV000042		Actinobacteria	13.469236	15	6	0.398601	0.522807	86.032832	0.163022	0.163022	3	0.013939	1	0.483516	44	0.612657
ASV000044	ASV000044		Proteobacteria	8.06882	9	5	0.35625	0.437135	12.201182	0.042831	0.042831	3	0.009093	1	0.785714	22	0.198686
ASV000045	ASV000045		Firmicutes	6.257141	9	7	0.333333	0.417711	40.878315	0.041454	0.041454	7	0.010163	1	0.571429	16	0.172399
ASV000046	ASV000046		Proteobacteria	6.314284	7	6	0.347561	0.41345	41.543413	0.059509	0.059509	1	0.007458	1	0.6	9	0.209005
ASV000048	ASV000048		Firmicutes	7.257141	8	7	0.32948	0.410986	3.859921	0.044729	0.044729	7	0.008461	1	0.904762	19	0.183412
ASV000051	ASV000051		Firmicutes	6.983523	8	5	0.375	0.444152	162.340862	0.063223	0.063223	12	0.008808	1	0.52381	11	0.239835
ASV000052	ASV000052		Proteobacteria	7.058264	12	4	0.416058	0.501462	119.352602	0.147379	0.147379	12	0.011252	1	0.509091	28	0.518839
ASV000054	ASV000054		Proteobacteria	3.771428	6	6	0.303191	0.362281	86.435047	0.012848	0.012848	7	0.007687	1	0.6	6	0.054508
ASV000057	ASV000057		Firmicutes	7.223212	11	6	0.37013	0.463743	40.8877	0.140825	0.140825	1	0.010381	1	0.666667	30	0.485394
ASV000151	ASV000151		Firmicutes	7.223212	11	6	0.37013	0.463743	40.8877	0.140825	0.140825	1	0.010381	1	0.666667	30	0.485394
ASV000060	ASV000060		Proteobacteria	2	2	0	0	0	0	0	0	8	0.002344	3	0	0	0.000996
ASV000061	ASV000061		Proteobacteria	2.885714	5	7	0.25	0.300167	9.827622	0.001341	0.001341	7	0.007007	1	0.666667	4	0.014404
ASV000072	ASV000072		Proteobacteria	2	2	0	0	0	0	0	0	9	0.002344	4	0	0	0.000996
ASV000075	ASV000075		Proteobacteria	0.171429	4	7	0.239496	0.27853	0	0.001117	0.001117	10	0.00577	1	1	3	0.010857
ASV000080	ASV000080		Cyanobacteria	2	2	0	0	0	0	0	0	11	0.002344	5	0	0	0.000996
ASV000093	ASV000093		Bacteroidetes	3.012097	9	5	0.387755	0.456725	143.492054	0.039912	0.039912	3	0.010515	1	0.464286	13	0.176732
ASV000094	ASV000094		Firmicutes	2.057143	6	6	0.327586	0.388304	35.009767	0.008622	0.008622	3	0.007772	1	0.7	7	0.052457
ASV000101	ASV000101		Proteobacteria	2.898645	5	5	0.311475	0.361696	57.728067	0.012193	0.012193	12	0.006685	1	0.666667	4	0.049465
ASV000104	ASV000104		Proteobacteria	3.583942	6	6	0.290816	0.350292	129.982143	0.006088	0.006088	12	0.008423	1	0.5	5	0.032398
ASV000125	ASV000125		Proteobacteria	0.187486	4	6	0.25	0.287719	0	0.001439	0.001439	13	0.005755	1	1	3	0.011715
ASV000141	ASV000141		Firmicutes	2	2	0	0	0	0	0	0	14	0.002344	6	0	0	0.000996
ASV000166	ASV000166		Proteobacteria	10.841917	12	5	0.401408	0.492398	18.425259	0.097192	0.097191	3	0.0118	1	0.6	33	0.397238
ASV000238	ASV000238		Actinobacteria	10.253314	15	5	0.401408	0.510819	20.579612	0.210865	0.210866	1	0.013211	1	0.648352	59	0.724443
